# Supplementary material for: Volume expansion and TRPV4 activation regulate stem cell fate in three-dimensional microenvironments
Source: Nat Commun. 2019 Jan 31;10:529. doi: 10.1038/s41467-019-08465-x (PMC6355972; doi:10.1038/s41467-019-08465-x)
Supplement: Supplementary file 4 — Source Data [file 41467_2019_8465_MOESM4_ESM.xlsx]

## Sheet: Fig1b
Fast	Mid	Slow	Day 1	Before Encap
2113.37	1435.8	582.671	951.09	784
2845.57	2058.29	754.785	1231.22	1177
2476.9	986.633	983.805	935.53	1137
1955.38	1758.52	1276.4	675.04	967
2783.98	1200.44	1181.16	751.23	1241
1888.33	1700.41	798.875	812.96	851
828.004	1200.44	1320.59	927.37	1328
1346.07	1220.66	989.828	1109.18	1034
1140	1029.74	1438.67	962.31	1229
1888.33	668.402	1328	835.64	1118
2755.16	825.519	1598	920.79	1292
1980.97	1657.61	1040	1188	947
2530.22	896.721	1390.79	818	1101
1473.32	948.089	772.497	756	745
2715.85	805.689	983.022	1023	935
1568.08	993	887.442	1224	1246
2719.42	1318	873.857	860	835
3109.68	1938	1488.47	978	1032
2121.19	2657	1084.72	905	696
1933.21	2388	1209	1116	638
2883.77	1889	1394	1341	1128
2582.24	1815	1046	1515	910
3340	3411	1453	647	764
1760	2023	1778	1665	944
2100.33	821	1701	989	813
2892	1504	1026	1230	731
1573.5	1517	1661	642	1296
2156	1549	1191	907	945
1730	1107	841	803	1098
1532	1895		930	1004
2325	2192		1015	1093
2689	857		1206	1134
2061	1224		967	1027
2479	1592		1200	1100
2897	1592		935	821
	1546		1084	572
	1729		760	828
			1031	737
			580	976
			1055	950
			968	1074
			1223	1136
			825	670.3
			1013	1194
			1091	765
			1302	909
			952	760
			1126	623
			1147	951
				981
				1135
				960
				1185.5
				1439
				1352

## Sheet: Fig1c
Fast	Mid	Slow	Day1
0.583639	0.61806	0.957008	0.92
0.643053	0.68725	0.917097	0.9
0.718655	0.674731	0.795827	0.91
0.880368	0.718318	0.905959	0.69
0.766076	0.744073	0.911947	0.9
0.72599	0.798882	0.919256	0.92
0.731621	0.83226	0.606532	0.93
0.623245	0.914496	0.913325	0.96
0.816387	0.874834	0.85136	0.97
0.511954	0.837143	0.658519	0.97
0.769176	0.772198	0.681199	0.95
0.61787	0.739375	0.686502	0.705902
0.625196	0.915404	0.794878	0.719774
0.799949	0.878271	0.730273	0.6955
0.819097	0.861386	0.657941	0.97
0.627384	0.439763	0.862152	0.968
0.754094	0.456331	0.699578	0.952
0.607434	0.513693	0.952687	0.973
0.542886	0.564392	0.902712	0.971
0.441896	0.409667	0.883114	0.96
0.670572	0.42174	0.917083	0.964
0.370462	0.438576	0.764334	0.966
0.507249	0.755719	0.759338	0.932
0.740133	0.636433	0.867523	0.944
0.458901	0.902793	0.862916	0.979
0.42009	0.743455	0.902448	0.961
0.558805	0.725735	0.914946	0.974
0.703628	0.785378	0.881792	0.936
0.6812	0.913597	0.571828	0.964
0.460132	0.89961	0.741537	0.951
0.74465	0.849595	0.957008	0.903
0.76697	0.941818	0.917097	0.965
0.681361	0.940419	0.795827	0.925
0.801984	0.84635	0.905959	0.939
0.779381	0.827637	0.911947	0.962
0.741076	0.949603	0.919256	0.922
0.697055	0.881287	0.606532	0.936
0.701449	0.853519	0.913325	0.922
	0.61806	0.85136	0.964
	0.68725	0.862152	0.934
	0.674731		0.91
	0.718318
	0.744073
	0.798882
	0.83226
	0.914496
	0.874834
	0.837143
	0.772198
	0.739375
	0.915404
	0.878271

## Sheet: Fig1d
	Sphericity		Stress relaxation (high RGD)			Stress relaxation (low RGD)
Fast	0.6603	0.02045	2205	101.1	38
Mid	0.7609	0.02052	1512	95.24	52
slow	0.8278	0.01734	1175	58.09	40
Fast	0.8039	0.01507				1553	78.41	39
Mid	0.8465	0.01514				1401	54.27	36
slow	0.8867	0.009719				1026	41.41	44

## Sheet: Fig1f
Rounding	Protruding
0.973552	1.09669
0.989655	1.02048
1.05571	1.16018
1.00618	1.00993
0.98954	1.27849
0.991323	1.40701
1.01859	1.11184
1.01079	1.05494
1.01859	1.03142

## Sheet: Fig1g
	High RGD (1500uM)
Slow	582.671	754.785	983.805	1276.4	1181.16	798.875	1320.59	989.828	1438.67	1328	1598	1040							1390.79	772.497	983.022	887.442	873.857	1488.47	1084.72					1209	1394	1046	1453	1778	1701	1026	1661	1191	841
Mid	1435.8	2058.29	986.633	1758.52	1200.44	1700.41	1200.44	1220.66	1029.74	668.402	825.519	1657.61	896.721	948.089	805.689	993	1318		1938	2657	2388	1889	1815	3411	2023	821	1504	1517		1549	1107	1895	2192	857	1224	1592	1592	1546	1729
Fast	2113.37	2845.57	2476.9	1955.38	2783.98	1888.33	828.004	1346.07	1140	1888.33	2755.16	1980.97	2530.22	1473.32	2715.85	1568.08	2719.42		3109.68	2121.19	1933.21	2883.77	2582.24	3340	1760	2100.33	2892	1573.5		2156	1730	1532	2325	2689	2061	2479	2897

## Sheet: Fig1h
	High RGD (1500uM)
Slow	0.957008	0.917097	0.795827	0.905959	0.911947	0.919256	0.606532	0.913325	0.85136		0.658519	0.681199	0.686502	0.794878	0.730273	0.657941	0.862152	0.699578	0.952687		0.902712	0.883114	0.917083	0.764334	0.759338	0.867523	0.862916	0.902448	0.914946	0.881792	0.571828	0.741537	0.957008	0.917097	0.795827	0.905959	0.911947	0.919256	0.606532	0.913325	0.85136	0.862152
Mid	0.61806	0.68725	0.674731	0.718318	0.744073	0.798882	0.83226	0.914496	0.874834	0.837143	0.772198	0.739375	0.915404	0.878271	0.739375	0.861386	0.439763	0.456331	0.513693	0.564392	0.409667	0.42174	0.438576	0.755719	0.636433	0.902793	0.743455	0.837143	0.772198	0.725735	0.785378	0.913597	0.89961	0.849595	0.941818	0.940419	0.84635	0.827637	0.949603	0.881287	0.853519	0.61806	0.68725	0.674731	0.718318	0.744073	0.798882	0.83226	0.914496
Fast	0.583639	0.643053	0.718655	0.880368	0.766076	0.72599	0.731621	0.623245	0.816387	0.511954	0.769176	0.61787	0.625196	0.799949	0.819097	0.627384	0.754094	0.607434		0.542886	0.441896	0.670572	0.370462	0.507249	0.740133	0.458901	0.42009	0.558805		0.703628	0.6812	0.460132	0.74465	0.76697	0.681361	0.801984	0.779381	0.741076	0.697055	0.701449
[truncated: 39 more columns]

## Sheet: Fig1j
	Cell volume		Stress relaxation (1500μM RGD)			Stress relaxation (150μM RGD)
	Mean	SEM	Mean	SEM	# of samples	Mean	SEM	# of samples
Fast Relax(68s)	2205	101.1	81.05	1.907	13
Mid Relax(190s)	1512	95.24	53.74	2.937	13
Slow Relax(1008s)	1175	58.09	17.67	2.784	11
Fast Relax(68s)	1553	78.41				49.5	4.058	11
Mid Relax(190s)	1401	54.27				43.65	2.175	12
Slow Relax(1008s)	1026	41.41				3.353	1.389	10

## Sheet: Fig2b
0	92	197	441	Day1
2039.36	1469.5	1306.45	1035.49	951.09
2239.06	1590.62	1490.35	935.379	1231.22
2314.2	1453.33	1351.67	1197.79	935.53
1788.12	1229.98	1431.81	1001.08	675.04
1850.4	1727.85	609.901	866.508	751.23
1753.72	859.076	1300.45	1047.55	812.96
2314.76	1392.79	1235.56	333.682	927.37
1200.26	1224.43	905.466	613.641	1109.18
1344.38	1275.14	618.427	621	962.31
1867.55	1174.51	1231.31	873	835.64
1483.85	1460.42	764.133	1384	920.79
2392.07	1821	1077.39	875	1188
1733.59	1037	1235	1122	818
2483.77	1270	1825	971	756
2087	1374	1047	1160	1023
3526	2255	1035	986	1224
3541.5	1458	1542	1123	860
2855	1604	952	633	978
3102	1803	1185	1158	905
2044.5	2172	1574	799	1116
2814	1475	872	1030	1341
2119	2052	1139	837	1515
2868	1029	1241	715	647
1924	1548	915	1137	1665
3526	1735	1506	1137	989
2156	2924	954	845	1230
1730	1622.5	1309	815	642
1532	1521	1129	832	907
2325	2577	880	1009	803
2689	3527	905	956	930
2061	3359	1299	1156	1015
2479	2060	894		1206
2897	1187	1347		967
	1554	1376		1200
		1295		935
		1342		1084
		2223		760
		2167		1031
		2274		580
		1802		1055
		1381		968
		1634		1223
				825
				1013
				1091
				1302
				952
				1126
				1147

## Sheet: Fig2c
0	92	197	441	Day1
0.732105	0.86377	0.902712	0.930459	0.92
0.705458	0.790497	0.883114	0.883288	0.9
0.709485	0.919918	0.917083	0.937012	0.91
0.702729	0.862749	0.764334	0.875506	0.69
0.783072	0.896145	0.759338	0.759761	0.9
0.823452	0.793293	0.867523	0.87981	0.92
0.801201	0.918136	0.862916	0.897479	0.93
0.691433	0.815679	0.902448	0.861601	0.96
0.77854	0.880886	0.914946	0.864365	0.97
0.718271	0.800984	0.881792	0.783824	0.97
0.792125	0.916267	0.880936	0.697407	0.95
0.831611	0.858826	0.894815	0.915774	0.705902
0.723853	0.625643	0.646644	0.774082	0.719774
0.652172	0.780326	0.672248	0.868442	0.6955
0.542886	0.602554	0.706574	0.887388	0.97
0.441896	0.638055	0.706859	0.77586	0.968
0.670572	0.861794	0.561166	0.762539	0.952
0.370462	0.673671	0.765549	0.8255	0.973
0.507249	0.530436	0.861349	0.811639	0.971
0.740133	0.699904	0.755283	0.889327	0.96
0.458901	0.764366	0.84294	0.912563	0.964
0.42009	0.632687	0.776371	0.92389	0.966
0.558805	0.774774	0.735614	0.945129	0.932
0.697055	0.84964	0.837881	0.910002	0.944
0.701449	0.697454	0.676862	0.82792	0.979
0.542886	0.660222	0.896631	0.807947	0.961
0.441896	0.699051	0.93201	0.936527	0.974
0.670572	0.827913	0.610154	0.898062	0.936
0.370462	0.763755	0.640352	0.920632	0.964
0.507249	0.400038	0.443135	0.93707	0.951
0.740133	0.676103	0.492864	0.954124	0.903
0.458901	0.576209	0.82968		0.965
0.42009	0.708378	0.740792		0.925
0.558805	0.562258			0.939
0.623245	0.6496			0.962
0.816387	0.552186			0.922
0.511954				0.936
0.769176				0.922
0.61787				0.964
0.625196				0.934
0.799949				0.91
0.819097
0.627384
0.754094
0.607434

## Sheet: Fig2e
0	92	197	441
82.5175	61.3333	15.3153	0
83.2117	51.4286	12.0968	0
84.9624	55.7692	19.1919	1.51515
68.4932	57.971	13.8298	1.96078
75.2	72.973	19.7802	0
80.8824	58.8235	13.4615	0
70.5882	65.5172	14.0625	0
85.7143	80	16.9231	0
85.9649	77.305	14.7541	0
81.7308	73.9583	47.619	0
96.7742	65.0943	37.931
95.3608	72.0588	25.9259
91.0615		62.963
		48.9362
		40.4762
		33.3333
		20.6612
		31.5315
		10.5769
		14.7826
		27.7778
		72.4138
		69.1489

[truncated: 74 more sheets: Fig2f, Fig2h, Fig2i, Fig2k, Fig3a_western blot, Fig3a, Fig3c, Fig4b , Fig4c , Fig4d, FIg4e,  Fig4f , Fig4g , Fig4h , Fig4i, Fig5a , Fig5b , FIg5f , Fig5g , FIg5h  …]
